# Supplementary material for: Discovering new peripheral plasma biomarkers to identify cognitive decline in type 2 diabetes
Source: Front Cell Dev Biol. 2022 Nov 24;10:818141. doi: 10.3389/fcell.2022.818141 (PMC9729784; doi:10.3389/fcell.2022.818141)
Supplement: Supplementary file 1 [file Table2.XLSX]

## Sheet: Sheet1
Uniport	Protein Name	Gene Name	Ratio	t test p value
Q3LXA3	Triokinase/FMN cyclase	TKFC	0.530876	0.000790465
O43157	Plexin-B1	PLXNB1	0.612171	0.00690438
Q9BPX3	Condensin complex subunit 3	NCAPG	0.625925	0.0187999
P49913	Cathelicidin antimicrobial peptide	CAMP	0.658592	0.0459413
P60022	Beta-defensin 1	DEFB1	0.692324	0.0143481
P05062	Fructose-bisphosphate aldolase B	ALDOB	0.7111	0.00164483
Q9UBX5	Fibulin-5	FBLN5	0.711967	0.00623564
A0A1B0GUS4	Ubiquitin-conjugating enzyme E2 L5	UBE2L5	0.716505	0.031939
Q15691	Microtubule-associated protein RP/EB family member 1	MAPRE1	0.716581	0.00669697
P12955	Xaa-Pro dipeptidase	PEPD	0.722564	0.0129558
P32754	4-hydroxyphenylpyruvate dioxygenase	HPD	0.727655	0.0246169
P09467	Fructose-1,6-bisphosphatase 1	FBP1	0.757706	0.0131214
Q9H4G4	Golgi-associated plant pathogenesis-related protein 1	GLIPR2	0.777745	0.0387199
P06396	Gelsolin	GSN	0.781731	0.0119711
P36955	Pigment epithelium-derived factor	SERPINF1	0.785443	0.00455532
P52565	Rho GDP-dissociation inhibitor 1	ARHGDIA	0.791068	0.0255611
P24387	Corticotropin-releasing factor-binding protein	CRHBP	0.793754	0.0465474
P07225	Vitamin K-dependent protein S	PROS1	0.80933	0.00803281
Q14847	LIM and SH3 domain protein 1	LASP1	0.811896	0.040559
P55056	Apolipoprotein C-IV	APOC4	0.81291	0.035095
P03951	Coagulation factor XI	F11	0.814936	0.0296953
O00204	Sulfotransferase 2B1	SULT2B1	1.22399	0.0324624
Q9UBG0	C-type mannose receptor 2	MRC2	1.30936	0.00628296
P04156	Major prion protein	PRNP	1.34361	0.0094271
Q7Z7M9	Polypeptide N-acetylgalactosaminyltransferase 5	GALNT5	1.35392	0.00625271
A0A0B4J1V0	Immunoglobulin heavy variable 3-15	IGHV3-15	1.43548	0.0378036
P10599	Thioredoxin	TXN	1.44798	0.0137342
P01009	Alpha-1-antitrypsin	SERPINA1	1.60826	0.00864297
P55072	Transitional endoplasmic reticulum ATPase	VCP	1.71955	0.0258564
Q93063	Exostosin-2	EXT2	1.7605	0.0311086
P35241	Radixin	RDX	1.86334	0.0257105
P01772	Immunoglobulin heavy variable 3-33	IGHV3-33	1.88783	0.0203572
Q13535	Serine/threonine-protein kinase ATR	ATR	1.9888	0.0397687
P22695	Cytochrome b-c1 complex subunit 2, mitochondrial	UQCRC2	2.09528	0.00675921
Q8TCG1	Protein CIP2A	CIP2A	2.2587	0.01013
Q9Y608	Leucine-rich repeat flightless-interacting protein 2	LRRFIP2	2.62682	0.0111959
