# Supplementary material for: Discovering new peripheral plasma biomarkers to identify cognitive decline in type 2 diabetes
Source: Front Cell Dev Biol. 2022 Nov 24;10:818141. doi: 10.3389/fcell.2022.818141 (PMC9729784; doi:10.3389/fcell.2022.818141)
Supplement: Supplementary file 2 [file Table3.XLSX]

## Sheet: Best combination
Protein number		0	1	2	3	4	5
Protein name		CIP2A	PRNP	CRHBP	Aβ42/40	GSK3β T/S9	VCP
N	Best combination	AUCROC	Recall	Precision	Accuracy	F1 score	AUCPR
1	(4,)	0.87	0.733333	0.758621	0.75	0.745763	0.876215
2	(3, 4)	0.892222	0.7	0.807692	0.766667	0.75	0.864508
3	(1, 2, 4)	0.912222	0.766667	0.793103	0.783333	0.779661	0.919178
4	(1, 2, 4, 5)	0.926667	0.833333	0.833333	0.833333	0.833333	0.926318
5	(0, 1, 2, 4, 5)	0.917778	0.733333	0.88	0.816667	0.8	0.925557
6	(0, 1, 2, 3, 4, 5)	0.904444	0.8	0.857143	0.833333	0.827586	0.896281

## Sheet: All combination
Protein number		0	1	2	3	4	5
Protein name		CIP2A	PRNP	CRHBP	Aβ42/40	GSK3β T/S9	VCP
N	Combination	AUCROC	Recall	Precision	Accuracy	F1 score	AUCPR
1	(0,)	0.606667	0.466667	0.583333	0.566667	0.518519	0.609178
1	(1,)	0.615556	0.5	0.652174	0.616667	0.566038	0.713655
1	(2,)	0.638889	0.533333	0.64	0.616667	0.581818	0.665834
1	(3,)	0.635556	0.366667	0.785714	0.633333	0.5	0.651433
1	(4,)	0.87	0.733333	0.758621	0.75	0.745763	0.876215
1	(5,)	0.707778	0.733333	0.611111	0.633333	0.666667	0.645949
2	(0, 1)	0.712222	0.666667	0.740741	0.716667	0.701754	0.763151
2	(0, 2)	0.704444	0.566667	0.653846	0.633333	0.607143	0.762647
2	(0, 3)	0.707778	0.566667	0.708333	0.666667	0.62963	0.687883
2	(0, 4)	0.871111	0.766667	0.821429	0.8	0.793103	0.88261
2	(0, 5)	0.706667	0.7	0.617647	0.633333	0.65625	0.738746
2	(1, 2)	0.75	0.766667	0.741935	0.75	0.754098	0.79855
2	(1, 3)	0.695556	0.6	0.818182	0.733333	0.692308	0.70471
2	(1, 4)	0.882222	0.733333	0.785714	0.766667	0.758621	0.885864
2	(1, 5)	0.694444	0.633333	0.678571	0.666667	0.655172	0.713041
2	(2, 3)	0.744444	0.633333	0.730769	0.7	0.678571	0.716924
2	(2, 4)	0.883333	0.8	0.827586	0.816667	0.813559	0.900375
2	(2, 5)	0.722222	0.7	0.636364	0.65	0.666667	0.752443
2	(3, 4)	0.892222	0.7	0.807692	0.766667	0.75	0.864508
2	(3, 5)	0.728889	0.633333	0.678571	0.666667	0.655172	0.695277
2	(4, 5)	0.88	0.8	0.827586	0.816667	0.813559	0.889484
3	(0, 1, 2)	0.775556	0.666667	0.740741	0.716667	0.701754	0.832412
3	(0, 1, 3)	0.753333	0.633333	0.76	0.716667	0.690909	0.739639
3	(0, 1, 4)	0.89	0.766667	0.851852	0.816667	0.807018	0.904537
3	(0, 1, 5)	0.692222	0.633333	0.678571	0.666667	0.655172	0.748326
3	(0, 2, 3)	0.768889	0.666667	0.740741	0.716667	0.701754	0.741832
3	(0, 2, 4)	0.897778	0.833333	0.833333	0.833333	0.833333	0.91522
3	(0, 2, 5)	0.74	0.733333	0.709677	0.716667	0.721311	0.781536
3	(0, 3, 4)	0.882222	0.833333	0.833333	0.833333	0.833333	0.863014
3	(0, 3, 5)	0.733333	0.666667	0.666667	0.666667	0.666667	0.719295
3	(0, 4, 5)	0.87	0.8	0.857143	0.833333	0.827586	0.888829
3	(1, 2, 3)	0.783333	0.733333	0.785714	0.766667	0.758621	0.76083
3	(1, 2, 4)	0.912222	0.766667	0.793103	0.783333	0.779661	0.919178
3	(1, 2, 5)	0.784444	0.8	0.727273	0.75	0.761905	0.83178
3	(1, 3, 4)	0.894444	0.8	0.827586	0.816667	0.813559	0.869892
3	(1, 3, 5)	0.701111	0.6	0.818182	0.733333	0.692308	0.699128
3	(1, 4, 5)	0.898889	0.766667	0.851852	0.816667	0.807018	0.889237
3	(2, 3, 4)	0.901111	0.866667	0.83871	0.85	0.852459	0.860898
3	(2, 3, 5)	0.743333	0.7	0.724138	0.716667	0.711864	0.718798
3	(2, 4, 5)	0.88	0.833333	0.862069	0.85	0.847458	0.900767
3	(3, 4, 5)	0.874444	0.766667	0.821429	0.8	0.793103	0.859395
4	(0, 1, 2, 3)	0.782222	0.666667	0.769231	0.733333	0.714286	0.761159
4	(0, 1, 2, 4)	0.897778	0.733333	0.846154	0.8	0.785714	0.916671
4	(0, 1, 2, 5)	0.807778	0.766667	0.741935	0.75	0.754098	0.856378
4	(0, 1, 3, 4)	0.9	0.833333	0.833333	0.833333	0.833333	0.898243
4	(0, 1, 3, 5)	0.756667	0.733333	0.733333	0.733333	0.733333	0.734722
4	(0, 1, 4, 5)	0.893333	0.766667	0.821429	0.8	0.793103	0.902344
4	(0, 2, 3, 4)	0.898889	0.833333	0.862069	0.85	0.847458	0.875056
4	(0, 2, 3, 5)	0.754444	0.733333	0.6875	0.7	0.709677	0.735176
4	(0, 2, 4, 5)	0.873333	0.8	0.857143	0.833333	0.827586	0.903922
4	(0, 3, 4, 5)	0.861111	0.833333	0.833333	0.833333	0.833333	0.854971
4	(1, 2, 3, 4)	0.902222	0.866667	0.83871	0.85	0.852459	0.862012
4	(1, 2, 3, 5)	0.793333	0.766667	0.766667	0.766667	0.766667	0.767345
4	(1, 2, 4, 5)	0.926667	0.833333	0.833333	0.833333	0.833333	0.926318
4	(1, 3, 4, 5)	0.898889	0.766667	0.821429	0.8	0.793103	0.885025
4	(2, 3, 4, 5)	0.874444	0.833333	0.862069	0.85	0.847458	0.847185
5	(0, 1, 2, 3, 4)	0.897778	0.8	0.857143	0.833333	0.827586	0.882671
5	(0, 1, 2, 3, 5)	0.804444	0.7	0.777778	0.75	0.736842	0.774968
5	(0, 1, 2, 4, 5)	0.917778	0.733333	0.88	0.816667	0.8	0.925557
5	(0, 1, 3, 4, 5)	0.891111	0.8	0.857143	0.833333	0.827586	0.887502
5	(0, 2, 3, 4, 5)	0.875556	0.8	0.857143	0.833333	0.827586	0.854573
5	(1, 2, 3, 4, 5)	0.912222	0.866667	0.866667	0.866667	0.866667	0.892968
6	(0, 1, 2, 3, 4, 5)	0.904444	0.8	0.857143	0.833333	0.827586	0.896281
