# Supplementary material for: Discovering new peripheral plasma biomarkers to identify cognitive decline in type 2 diabetes
Source: Front Cell Dev Biol. 2022 Nov 24;10:818141. doi: 10.3389/fcell.2022.818141 (PMC9729784; doi:10.3389/fcell.2022.818141)
Supplement: Supplementary file 3 [file Table1.XLSX]

## Sheet: Sheet1
Uniport	Protein Name	Gene Name	Ratio	t test p value
P01023	Alpha-2-macroglobulin	A2M	1.52063	0.015397
P36980	Complement factor H-related protein 2	CFHR2	1.29926	0.0341525
Q03591	Complement factor H-related protein 1	CFHR1	1.29605	0.00871948
P60022	Beta-defensin 1	DEFB1	1.58804	0.046706
P08887	Interleukin-6 receptor subunit alpha	IL6R	0.785053	0.0352577
P06744	Glucose-6-phosphate isomerase	GPI	1.50644	0.0015464
P08236	Beta-glucuronidase	GUSB	0.786587	0.0376555
P17936	Insulin-like growth factor-binding protein 3	IGFBP3	0.735042	0.0461747
P36955	Pigment epithelium-derived factor	SERPINF1	1.34655	0.00652752
P38646	Stress-70 protein, mitochondrial	HSPA9	1.36728	0.0429565
P06396	Gelsolin	GSN	1.2802	0.0168441
P61626	Lysozyme C	LYZ	1.44213	0.0440238
O60462	Neuropilin-2	NRP2	0.76676	0.0449965
Q76L83	Putative Polycomb group protein ASXL2	ASXL2	2.25497	0.0416334
P35527	Keratin, type I cytoskeletal 9	KRT9	1.42425	0.0107649
P05164	Myeloperoxidase	MPO	1.39168	0.000254014
Q15691	Microtubule-associated protein RP/EB family member 1	MAPRE1	1.22843	0.0297793
Q7Z7G0	Target of Nesh-SH3	ABI3BP	1.22419	0.0396235
P12955	Xaa-Pro dipeptidase	PEPD	0.810839	0.000550415
Q13103	Secreted phosphoprotein 24	SPP2	0.787037	0.0301431
P15531	Nucleoside diphosphate kinase A	NME1	0.778794	0.0315335
Q8WZ42	Titin	TTN	0.65224	0.0193093
